# Supplementary material for: A Study of Phytochemistry, Genoprotective Activity, and Antitumor Effects of Extracts of the Selected Lamiaceae Species
Source: Plants (Basel). 2021 Oct 27;10(11):2306. doi: 10.3390/plants10112306 (PMC8623784; doi:10.3390/plants10112306)
Supplement: Supplementary file 1 [file plants-10-02306-s001.zip]

Archive with 1 entries (1 files):
- plants-1426783-supplementary.pdf
